# Supplementary material for: Teucrium polium (L.): Phytochemical Screening and Biological Activities at Different Phenological Stages
Source: Molecules. 2022 Feb 25;27(5):1561. doi: 10.3390/molecules27051561 (PMC8911654; doi:10.3390/molecules27051561)
Supplement: Supplementary file 1 [file molecules-27-01561-s001.zip]

Archive with 1 entries (1 files):
- molecules-1583836-supplementary.pdf
